# Supplementary material for: Highly Efficient Degradation of Tetracycline Hydrochloride in Water by Oxygenation of Carboxymethyl Cellulose-Stabilized FeS Nanofluids
Source: Int J Environ Res Public Health. 2022 Sep 11;19(18):11447. doi: 10.3390/ijerph191811447 (PMC9565224; doi:10.3390/ijerph191811447)
Supplement: Supplementary file 1 [file ijerph-19-11447-s001.zip]

Archive with 1 entries (1 files):
- ijerph-1880953-supplementary.pdf
